# Supplementary material for: Photoelectrochemical Performance of Strontium Titanium Oxynitride Photo-Activated with Cobalt Phosphate Nanoparticles for Oxidation of Alkaline Water
Source: Nanomaterials (Basel). 2023 Mar 1;13(5):920. doi: 10.3390/nano13050920 (PMC10005293; doi:10.3390/nano13050920)
Supplement: Supplementary file 1 [file nanomaterials-13-00920-s001.zip]

Archive with 1 entries (1 files):
- nanomaterials-2171938-supplementary.pdf
